# Supplementary material for: Persistent COVID-19 symptoms in community-living older adults from the Canadian Longitudinal Study on Aging (CLSA)
Source: Commun Med (Lond). 2023 Mar 11;3:36. doi: 10.1038/s43856-023-00266-0 (PMC10006564; doi:10.1038/s43856-023-00266-0)
Supplement: Supplementary file 3 — Supplementary Data 1 [file 43856_2023_266_MOESM3_ESM.xlsx]

## Sheet: Figure 1
Supplementary Data for Figure 1
Symptoms	Prevalence in No COVID-19 Group		Prevalence in COVID-19 Group
	Severe/Moderate	Mild	Severe/Moderate	Mild
Fatigue	11.7998	31.0586	49.59	23.9669
Muscle or joint pain	16.606	29.8274	36.36	17.3554
Runny nose	8.03859	38.6317	24.79	22.314
Headache	9.08783	25.7658	27.27	23.9669
Sore throat	4.51853	22.8846	31.4	22.314
Dry cough	3.88814	21.2938	33.88	20.6612
Shortness of breath	4.37045	13.014	20.66	22.314
Muscle weakness	3.98545	14.2494	17.36	23.1405
Chills or shivering	2.36081	8.34744	29.75	15.7025
Hoarseness	2.71196	14.4018	14.88	19.0083
Diarrhea	4.30699	16.0772	14.05	14.876
Decrease in appetite	1.9758	6.29971	22.31	17.3554
Trouble with balance	4.26468	17.0587	10.74	14.876
Wet cough	4.42122	15.8445	16.53	9.91736
Decreased sense of smell	1.04502	2.68235	26.45	13.2231
Sinus pain	3.43544	9.87477	11.57	9.91736
Confusion	0.706549	6.61279	7.44	12.3967
Nausea/Vomiting	1.26079	4.84854	8.26	10.7438
Ear pain	1.98426	8.1782	4.96	9.09091
Tremor	1.10002	4.05314	4.13	4.95868
Discoloration of fingers or toes	0.566932	2.17888	2.48	2.47934
