# Supplementary material for: Persistent COVID-19 symptoms in community-living older adults from the Canadian Longitudinal Study on Aging (CLSA)
Source: Commun Med (Lond). 2023 Mar 11;3:36. doi: 10.1038/s43856-023-00266-0 (PMC10006564; doi:10.1038/s43856-023-00266-0)
Supplement: Supplementary file 4 — Supplementary Data 2 [file 43856_2023_266_MOESM4_ESM.xlsx]

## Sheet: Figures 2a and 2b
Supplementary Data for Figure 2a						Supplementary Data for Figure 2b
Symptoms	Prevalence in No COVID-19 Group		Prevalence in COVID-19 Group			Symptoms	Prevalence in No COVID-19 Group		Prevalence in COVID-19 Group
	Severe/Moderate	Mild	Severe/Moderate	Mild			Severe/Moderate	Mild	Severe/Moderate	Mild
Fatigue	13.5006	31.9315	52.7	25.6757		Fatigue	9.87276	30.0695	44.68	21.2766
Muscle or joint pain	18.4787	29.319	40.54	21.6216		Runny nose	7.68884	38.1013	21.28	19.1489
Headache	12.1227	29.6376	32.43	27.027		Muscle or joint pain	14.4843	30.4034	29.79	10.6383
Runny nose	8.34727	39.1	27.03	24.3243		Sore throat	3.43832	20.1155	31.91	23.4043
Dry cough	4.66746	22.2859	35.14	21.6216		Dry cough	3.00514	20.1697	31.91	19.1489
Sore throat	5.47192	25.3286	31.08	21.6216		Headache	5.64931	21.3789	19.15	19.1489
Shortness of breath	4.38072	13.2855	22.97	21.6216		Muscle weakness	3.81735	15.4047	14.89	27.6596
Chills or shivering	2.62047	8.90482	28.38	18.9189		Shortness of breath	4.35881	12.7064	17.02	23.4043
Muscle weakness	4.13381	13.2298	18.92	20.2703		Chills or shivering	2.0666	7.71591	31.91	10.6383
Hoarseness	3.02668	15.4122	16.22	20.2703		Diarrhea	3.74515	16.0545	14.89	17.0213
Decrease in appetite	2.3178	6.91358	21.62	21.6216		Hoarseness	2.35538	13.2569	12.77	17.0213
Decreased sense of smell	0.995619	2.3178	33.78	13.5135		Trouble with balance	4.2054	17.0021	6.38	17.0213
Trouble with balance	4.31701	17.1087	13.51	13.5135		Wet cough	4.60247	18.1211	17.02	4.25532
Diarrhea	4.80287	16.0972	13.51	13.5135		Decrease in appetite	1.5883	5.60419	23.4	10.6383
Wet cough	4.26125	13.8351	16.22	13.5135		Decreased sense of smell	1.10098	3.09539	14.89	12.766
Sinus pain	4.40462	11.6049	12.16	12.1622		Sinus pain	2.33733	7.91445	10.64	6.38298
Confusion	0.732776	5.84628	6.76	16.2162		Confusion	0.676834	7.48127	8.51	6.38298
Ear pain	2.42135	9.84468	4.05	12.1622		Nausea/Vomiting	0.74903	3.14051	10.64	6.38298
Nausea/Vomiting	1.71247	6.35603	6.76	13.5135		Ear pain	1.48904	6.29005	6.38	4.25532
Tremor	1.18678	3.79928	4.05	5.40541		Tremor	1.00171	4.34076	4.26	4.25532
Discoloration of fingers or toes	0.557547	2.01513	2.7	2.7027		Discoloration of fingers or toes	0.577565	2.36441	2.13	2.12766
