# Supplementary material for: Persistent COVID-19 symptoms in community-living older adults from the Canadian Longitudinal Study on Aging (CLSA)
Source: Commun Med (Lond). 2023 Mar 11;3:36. doi: 10.1038/s43856-023-00266-0 (PMC10006564; doi:10.1038/s43856-023-00266-0)
Supplement: Supplementary file 5 — Supplementary Data 3 [file 43856_2023_266_MOESM5_ESM.xlsx]

## Sheet: Figure 3
Supplementary Data for Figure 3
		>3 month	>1 month	Cumulative Incidence
Fatigue	Mild	7.43802	3.30579	13.2231
	Moderate/Severe	11.5702	10.7438	27.2727
Shortness of breath	Mild	4.95868	3.30579	14.0496
	Moderate/Severe	9.09091	4.95868	6.61157
Dry cough	Mild	4.13223	1.65289	14.876
	Moderate/Severe	8.26446	7.43802	18.1818
Muscle or joint pain	Mild	4.13223	1.65289	11.5702
	Moderate/Severe	10.7438	3.30579	22.314
Runny nose	Mild	4.13223	3.30579	14.876
	Moderate/Severe	5.78512	4.95868	14.0496
Muscle weakness	Mild	4.95868	4.13223	14.0496
	Moderate/Severe	3.30579	4.95868	9.09091
Decreased sense of smell	Mild	1.65289	0.826446	10.7438
	Moderate/Severe	7.43802	7.43802	11.5702
Trouble with balance	Mild	6.61157	0	8.26446
	Moderate/Severe	5.78512	1.65289	3.30579
Decreased appetite	Mild	4.95868	0	12.3967
	Moderate/Severe	2.47934	4.95868	14.876
Wet cough	Mild	2.47934	0	7.43802
	Moderate/Severe	6.61157	3.30579	6.61157
